# Supplementary material for: The Use of Thioflavin T for the Estimation and Measurement of the Plasma Membrane Electric Potential Difference in Different Yeast Strains
Source: J Fungi (Basel). 2023 Sep 20;9(9):948. doi: 10.3390/jof9090948 (PMC10532974; doi:10.3390/jof9090948)
Supplement: Supplementary file 1 [file jof-09-00948-s001.zip]

Archive with 1 entries (1 files):
- jof-2566679-supplementary.pdf
